# Supplementary material for: Association of social and environmental exposures at the neighborhood level with child brain volume
Source: Environ Int. Author manuscript; Available in PMC 2025 Jul 10. (PMC12242557; doi:10.1016/j.envint.2025.109576)
Supplement: 1 [file NIHMS2091160-supplement-1.xlsx]

## Sheet: Sheet1
Medication
1009144 Amphetamine Sulfate 1.875 MG
1040028.0 lurasidone
1040032 Latuda
1040032.0 Latuda
104781 Risperidone 1 MG Oral Tablet [Risperdal]
1050313 Clonidine Hydrochloride 0.1 MG/ML [Nexiclon]
1050313.0 Clonidine Hydrochloride 0.1 MG/ML [Nexiclon]
10737 Trazodone
10737.0 Trazodone
1091136 Methylphenidate Hydrochloride 10 MG
1091138 Methylphenidate Hydrochloride 10 MG [Metadate]
1091138.0 Methylphenidate Hydrochloride 10 MG [Metadate]
1091145 8 HR Methylphenidate Hydrochloride 10 MG Extended Release Oral Tablet
1091155 24 HR Methylphenidate Hydrochloride 18 MG Extended Release Oral Tablet
1091156 Methylphenidate Hydrochloride 18 MG [Concerta]
1091157 24 HR Methylphenidate Hydrochloride 18 MG Extended Release Oral Tablet [Concerta]
1091162 Methylphenidate Hydrochloride 20 MG [Metadate]
1091167.0 50/50 Release 24 HR Methylphenidate Hydrochloride 20 MG Extended Release Oral Capsule [Ritalin]
1091186.0 Methylphenidate Hydrochloride 36 MG [Concerta]
1091187 24 HR Methylphenidate Hydrochloride 36 MG Extended Release Oral Tablet [Concerta]
1091190.0 Methylphenidate Hydrochloride 40 MG
1091211.0 Methylphenidate Hydrochloride 54 MG [Concerta]
1091212 24 HR Methylphenidate Hydrochloride 54 MG Extended Release Oral Tablet [Concerta]
1091226 8 HR Methylphenidate Hydrochloride 20 MG Extended Release Oral Tablet [Ritalin]
1091321 Methylphenidate Hydrochloride 5 MG
1091321.0 Methylphenidate Hydrochloride 5 MG
1091379 Methylphenidate Hydrochloride 10 MG Oral Tablet [Ritalin]
1091392.0 Methylphenidate Hydrochloride 20 MG Oral Tablet
1091395 Methylphenidate Hydrochloride 20 MG Oral Tablet [Ritalin]
1091395.0 Methylphenidate Hydrochloride 20 MG Oral Tablet [Ritalin]
1091500 Methylphenidate Hydrochloride 5 MG Oral Tablet [Ritalin]
1091501 Methylphenidate Hydrochloride 2.5 MG Oral Tablet
1099595.0 Divalproex Sodium 125 MG
1152132 Citalopram Pill
1152907 Amphetamine Pill
1152907.0 Amphetamine Pill
1153386.0 Clonidine Pill
1156682 gabapentin Pill
1157680.0 Trazodone Pill
1157802 dexmethylphenidate Oral Product
1158195 Sertraline Pill
1158298 dexmethylphenidate Pill
1160837 Fluoxetine Pill
1160837.0 Fluoxetine Pill
1163482.0 Methylphenidate Oral Product
1163483 Methylphenidate Pill
1163483.0 Methylphenidate Pill
1165365.0 Mirtazapine Pill
1165480.0 Risperidone Oral Product
1165481 Risperidone Pill
1165950 Abilify Pill
1168122 Concerta Oral Product
1168123 Concerta Pill
1168123.0 Concerta Pill
1168701 Buspar Pill
1170619 Adderall Oral Product
1170619.0 Adderall Oral Product
1170620 Adderall Pill
1170620.0 Adderall Pill
1171880 Focalin Oral Product
1171881 Focalin Pill
1171881.0 Focalin Pill
1180206 Strattera Pill
1180206.0 Strattera Pill
1180724.0 Remeron Pill
1182485 Prozac Oral Liquid Product
1182487 Prozac Pill
1185342 Risperdal Pill
1185342.0 Risperdal Pill
1185343 Ritalin Oral Product
1185343.0 Ritalin Oral Product
1185344 Ritalin Pill
1185344.0 Ritalin Pill
1186152 Lexapro Oral Liquid Product
1186154 Lexapro Pill
1186154.0 Lexapro Pill
1187603 Vyvanse Oral Product
1187603.0 Vyvanse Oral Product
1187604 Vyvanse Pill
1187604.0 Vyvanse Pill
1188167 Zoloft Oral Liquid Product
1188169.0 Zoloft Pill
1312585 Methylphenidate Hydrochloride 5 MG/ML [Quillivant]
1312585.0 Methylphenidate Hydrochloride 5 MG/ML [Quillivant]
152318 Risperdal
154990 Buspar
155137 Sertraline Hydrochloride
15996 Mirtazapine
15996.0 Mirtazapine
1600699 Amphetamine Sulfate 5 MG [Evekeo]
1648182.0 Methylphenidate Hydrochloride 15 MG
1648191 Methylphenidate Hydrochloride 30 MG [Aptensio]
1648197.0 Methylphenidate Hydrochloride 50 MG [Aptensio]
1739804 Adzenys
1739804.0 Adzenys
1827.0 Buspirone
196502.0 Lamictal
202363.0 Xanax
203029 Tegretol
203143 Fluvoxamine Maleate
203182.0 Hydroxyzine Pamoate
203188 Methylphenidate Hydrochloride
203188.0 Methylphenidate Hydrochloride
203204 bupropion hydrochloride
208149 Sertraline 100 MG Oral Tablet [Zoloft]
208161.0 Sertraline 50 MG Oral Tablet [Zoloft]
211322.0 Mirtazapine 15 MG Oral Tablet [Remeron]
212233 Sertraline 25 MG Oral Tablet [Zoloft]
216459.0 Depakote
221088 Dextroamphetamine saccharate
221153.0 Quetiapine fumarate
224917 Ritalin
224917.0 Ritalin
253146 Amphetamine / Dextroamphetamine
253146.0 Amphetamine / Dextroamphetamine
25480 gabapentin
2556 Citalopram
2556.0 Citalopram
2599 Clonidine
2599.0 Clonidine
261680.0 Trileptal
2626.0 Clozapine
28439 lamotrigine
28439.0 lamotrigine
284704 Concerta
284704.0 Concerta
28815.0 lithium orotate
311725.0 Mirtazapine 15 MG Oral Tablet
312829 Risperidone 0.5 MG Oral Tablet
312831.0 Risperidone 2 MG Oral Tablet
312832.0 Risperidone 3 MG Oral Tablet
312938 Sertraline 100 MG Oral Tablet
312940 Sertraline 25 MG Oral Tablet
312940.0 Sertraline 25 MG Oral Tablet
315796 Diazepam 10 MG
315951 Fluoxetine 10 MG
315951.0 Fluoxetine 10 MG
315952 Fluoxetine 20 MG
315952.0 Fluoxetine 20 MG
316131 lamotrigine 25 MG
316643 Risperidone 1 MG
316643.0 Risperidone 1 MG
316644 Risperidone 1 MG/ML
316644.0 Risperidone 1 MG/ML
321988 Escitalopram
321988.0 Escitalopram
328670 Sertraline 100 MG
328671 Sertraline 50 MG
328671.0 Sertraline 50 MG
3288 Dextroamphetamine
3288.0 Dextroamphetamine
329444.0 Citalopram 20 MG
331477.0 Risperidone 0.25 MG
332434.0 Risperidone 0.5 MG
349332 Escitalopram 10 MG Oral Tablet
349593 atomoxetine 25 MG Oral Capsule
350654.0 aripiprazole 15 MG
350663.0 aripiprazole 10 MG
350674.0 atomoxetine 18 MG
350675 atomoxetine 25 MG
350675.0 atomoxetine 25 MG
350677.0 atomoxetine 60 MG
351249.0 Escitalopram 5 MG Oral Tablet
352272 Escitalopram 10 MG Oral Tablet [Lexapro]
352320 atomoxetine 40 MG Oral Capsule [Strattera]
352372 dexmethylphenidate
352372.0 dexmethylphenidate
352393 Abilify
352393.0 Abilify
352654 Focalin
352654.0 Focalin
352741 Lexapro
352741.0 Lexapro
353103 atomoxetine hydrochloride
353105 dexmethylphenidate hydrochloride
353382.0 Escitalopram 5 MG
35636 Risperidone
35636.0 Risperidone
358330 Strattera
358330.0 Strattera
36437 Sertraline
36437.0 Sertraline
367701 Buspirone Oral Tablet [Buspar]
368139.0 Citalopram Oral Tablet [Celexa]
368413.0 Sertraline Oral Tablet [Zoloft]
370331 Methylphenidate Extended Release Oral Tablet [Concerta]
370893 Amphetamine Oral Tablet
371532 Citalopram Oral Tablet
371751 Dextroamphetamine Extended Release Oral Capsule
372232 Fluoxetine Oral Solution
372861 Methylphenidate Oral Tablet
372861.0 Methylphenidate Oral Tablet
373868.0 Sertraline Oral Tablet
374185.0 Trazodone Oral Tablet
374655 Methylphenidate Extended Release Oral Capsule
374655.0 Methylphenidate Extended Release Oral Capsule
376410 Amphetamine / Dextroamphetamine Oral Tablet
376410.0 Amphetamine / Dextroamphetamine Oral Tablet
378308.0 atomoxetine Oral Capsule
378713 dexmethylphenidate Oral Tablet
378713.0 dexmethylphenidate Oral Tablet
38400 atomoxetine
38400.0 atomoxetine
404408 Escitalopram 5 MG Oral Tablet [Lexapro]
42347.0 Bupropion
42355.0 Fluvoxamine
42568 Wellbutrin
4493 Fluoxetine
4493.0 Fluoxetine
476365 Methylphenidate Chewable Tablet
476810 Mirtazapine 7.5 MG
51272 quetiapine
540479 Amphetamine / Dextroamphetamine Extended Release Oral Capsule [Adderall]
5553.0 Hydroxyzine
563783.0 Fluoxetine 20 MG [Prozac]
5691 Imipramine
5691.0 Imipramine
573240 Citalopram 20 MG [Celexa]
574512.0 Fluoxetine 40 MG [Prozac]
574662 Risperidone 0.25 MG [Risperdal]
576011 atomoxetine 10 MG [Strattera]
577959.0 Amphetamine / Dextroamphetamine Oral Tablet [Adderall]
583299 dexmethylphenidate Extended Release Oral Capsule [Focalin]
58827 Prozac
58827.0 Prozac
598031.0 Fluoxetine Delayed Release Oral Capsule [Prozac]
615172.0 aripiprazole 2 MG Oral Tablet [Abilify]
616489.0 quetiapine 50 MG Oral Tablet [Seroquel]
6901 Methylphenidate
6901.0 Methylphenidate
704 Amitriptyline
704.0 Amitriptyline
711043 Vyvanse
711043.0 Vyvanse
725 Amphetamine
725.0 Amphetamine
826063 Methylphenidate Extended Release Oral Tablet [Ritalin]
826063.0 Methylphenidate Extended Release Oral Tablet [Ritalin]
82728 Zoloft
82728.0 Zoloft
83553 Seroquel
83553.0 Seroquel
835563 Imipramine Hydrochloride 25 MG
835593 Imipramine Hydrochloride 10 MG Oral Tablet
84815 Adderall
84815.0 Adderall
854832 lisdexamfetamine dimesylate 20 MG Oral Capsule [Vyvanse]
854836 lisdexamfetamine dimesylate 30 MG Oral Capsule [Vyvanse]
854840 lisdexamfetamine dimesylate 40 MG Oral Capsule [Vyvanse]
854848.0 lisdexamfetamine dimesylate 60 MG Oral Capsule [Vyvanse]
856372.0 Trazodone Hydrochloride 100 MG
856783.0 Amitriptyline Hydrochloride 10 MG Oral Tablet
856858.0 Amitriptyline Hydrochloride 10 MG/ML
862004.0 guafacine hydrochloride
862019.0 24 HR Guanfacine 3 MG Extended Release Oral Tablet
866095.0 buspirone hydrochloride 5 MG [Buspar]
8745.0 Promethazine
884172.0 Clonidine Hydrochloride 0.1 MG
884173 Clonidine Hydrochloride 0.1 MG Oral Tablet
884173.0 Clonidine Hydrochloride 0.1 MG Oral Tablet
884174 Clonidine Hydrochloride 0.1 MG [Catapres]
884174.0 Clonidine Hydrochloride 0.1 MG [Catapres]
884175 Clonidine Hydrochloride 0.1 MG Oral Tablet [Catapres]
884175.0 Clonidine Hydrochloride 0.1 MG Oral Tablet [Catapres]
884187 Clonidine Hydrochloride 0.2 MG Oral Tablet [Catapres]
884187.0 Clonidine Hydrochloride 0.2 MG Oral Tablet [Catapres]
884190.0 Clonidine Hydrochloride 0.3 MG [Catapres]
884384.0 Dextroamphetamine Sulfate 10 MG
884527 Dextroamphetamine Sulfate 10 MG [Dexedrine]
89013 aripiprazole
89013.0 aripiprazole
899440 dexmethylphenidate hydrochloride 10 MG [Focalin]
899441 24 HR dexmethylphenidate hydrochloride 10 MG Extended Release Oral Capsule [Focalin]
899462 dexmethylphenidate hydrochloride 15 MG [Focalin]
899463 24 HR dexmethylphenidate hydrochloride 15 MG Extended Release Oral Capsule [Focalin]
899463.0 24 HR dexmethylphenidate hydrochloride 15 MG Extended Release Oral Capsule [Focalin]
899484 dexmethylphenidate hydrochloride 20 MG
899484.0 dexmethylphenidate hydrochloride 20 MG
899494 dexmethylphenidate hydrochloride 30 MG
899497 24 HR dexmethylphenidate hydrochloride 30 MG Extended Release Oral Capsule [Focalin]
899518 dexmethylphenidate hydrochloride 5 MG Oral Tablet
899519.0 dexmethylphenidate hydrochloride 5 MG Oral Tablet [Focalin]
899548 dexmethylphenidate hydrochloride 10 MG Oral Tablet
899549 dexmethylphenidate hydrochloride 10 MG Oral Tablet [Focalin]
903886.0 Fluvoxamine Maleate 25 MG
93904 Fluoxetine Oral Capsule [Prozac]
995252.0 Hydroxyzine Hydrochloride 25 MG
997845.0 gabapentin Oral Suspension
